# Supplementary material for: Unveiling the bidirectional link between electric vehicle sales and charging infrastructure: Evidence from 95 cities in China
Source: iScience. 2024 Oct 24;27(11):111245. doi: 10.1016/j.isci.2024.111245 (PMC11574808; doi:10.1016/j.isci.2024.111245)
Supplement: Table S3. Former research, related to STAR methods [file mmc2.xlsx]

## Sheet: Former research
Article	Research focus	Endogenous variables						Exogenous variables				Data dimension	Method	Periods
		BEVs	PHEVs	EVs	EVCPs	Retail gasoline price	Market activity	Air temperature	EV purchasing subsidies	Air pollution	Housing price
Ma and Fan (2020)	Analysis of factors influencing adoption of EV, specifically including EV charging piles and public attention	√	√	√	√	√			√			Monthly;	PVAR	2016-2018
												Provincial level
Zheng et al. (2022)	The research looks at government subsidies needs to support EV adoption using vehicle, charging piles, gasoline data	√	√		√	√			√			Yearly;	DID, PSM, GMM	2009-2018
												Municipal level
Yang et al. (2022)	Sentiment analysis of public comments on the EV and identify key factors influencing public perception			√					√			Monthly;	TSA, panel OLS	2019-2021
												Each attribute of each EV brand
Khatua et al. (2023)	Synthesis and analysis of how legitimacy concerns are associated with EV market due to societal expectations.			√						√		Yearly;	PCSE	2011-2020
												Municipal level
Qiu et al. (2019)	Empirical investigation of demand-side and supply-side polices in promoting EV deployment.			√		√			√			Monthly;	Panel OLS, DIF-GMM, SYS-GMM	2014-2015
												Municipal level
Zhang. et al. (2017)	Analysis of process of EV penetrate in the market and the impacts on environment.	√	√	√		√				√		Yearly;	DCM	2013-2030
												Beijing, China
												(simulation)
Liu et al. (2023)	Study of long-term and short-term impacts of EV policy incentive.			√		√			√			Monthly;	VAR, VECM	2012-2020
												Time series of China
Wu and Yang (2020)	Study of the barriers of insufficient public charging piles on EV sales and exploration of specific time to build up charging piles.			√	√	√						Monthly;	Panel OLS, Questionnaire survey	2016-2019
												Provincial level
Illmann and Kluge (2020)	Exploration in impact of public charging infrastructure on consumers decisions to switch to EVs.	√	√	√	√							Monthly;	CS-ARDL	2012-2017
												Regions of Germany
Azarafshar and Vermeulen (2020)	Empirical investigation of impact of financial point of sales incentives on sales of BEV and PHEV in Canada.	√	√	√		√			√			Monthly;	GLM	2012-2016
												Provincial level
Haidar and Rojas (2022)	Analysis of reasons of EV market diffusion limited by several barriers including socio-demographic, technical and economic factors.	√	√		√	√			√	√		Yearly;	Mixed-effects regression	2015-2019
												French departments
Kalthaus and Sun (2021)	The research analyzes four determinants of EV diffusion in China. Specifically including electric cars and buses.	√	√		√				√	√		Yearly;	SYS-GMM	2010-2016
												Provincial level
Our study	Study of bidirectional relation between EV and EVCP and exploration of dynamic impacts of influencing factors in heterogeneity of EV type, region and city level.	√	√	√	√	√	√	√	√	√	√	Monthly	PVAR, FMOLS, DOLS, 2SLS, PQR	2018-2022
												City level
